# Supplementary material for: Heat-Moisture Treatment Further Reduces In Vitro Digestibility and Enhances Resistant Starch Content of a High-Resistant Starch and Low-Glutelin Rice
Source: Foods. 2021 Oct 24;10(11):2562. doi: 10.3390/foods10112562 (PMC8622339; doi:10.3390/foods10112562)
Supplement: Supplementary file 1 [file foods-10-02562-s001.zip]

Archive with 1 entries (1 files):
- foods-1407521-SI.pdf
